# Supplementary material for: Recombinant Rod Domain of Vimentin Reduces SARS-CoV-2 Viral Replication by Blocking Spike Protein–ACE2 Interactions
Source: Int J Mol Sci. 2024 Feb 20;25(5):2477. doi: 10.3390/ijms25052477 (PMC10931652; doi:10.3390/ijms25052477)
Supplement: Supplementary file 1 [file ijms-25-02477-s001.zip]

Archive with 3 entries (3 files):
- Supplemental Figure.pdf
- Supplemental Methods-FijiImageJ Macro.pdf
- Supplemental Table 1-SPOT Membrane Map and binding.pdf
